# Supplementary material for: Does Continuous Positive Airway Pressure Improve Liver Outcomes in MASLD with Obstructive Sleep Apnea? A Systematic Review
Source: J Clin Med. 2025 Dec 27;15(1):225. doi: 10.3390/jcm15010225 (PMC12787049; doi:10.3390/jcm15010225)
Supplement: Supplementary file 1 [file jcm-15-00225-s001.zip]

Archive with 2 entries (2 files):
- PRISMA_2020_checklist-2.pdf
- Supplemental File 1.pdf
